# Supplementary material for: Identifying specific proteins involved in eggshell membrane formation using gene expression analysis and bioinformatics
Source: BMC Genomics. 2015 Oct 15;16:792. doi: 10.1186/s12864-015-2013-3 (PMC4608100; doi:10.1186/s12864-015-2013-3)
Supplement: Additional file 1: — Excel file (.xlsx) containing list of over-expressed transcripts (107 genes) in WI/Ma and WI/Ut contrasts. (XLSX 26 kb) [file 12864_2015_2013_MOESM1_ESM.xlsx]

## Sheet: Additional File 1
Additional File 1. Over-expressed transcripts (107 genes) in WI/Ma and WI/Ut contrasts
Clone ID	Gene Name	Gene Symbol	WI/Ut (Log2 ratio)	WI/Ma (Log2 ratio)	Entrez Gene ID	SignalP 4.1	SecretomeP 2.0		Proteomics
								Cristianne and Hincke, in preparation	Rose-Martel et al., 2015	Kodali et al., 2011	Kaweewong et al. 2013
pgm1c.pk003.b7	Collagen alpha-1(X) chain-like	COL10A1	-6.79846	-7.28368	100126150	Yes	No	FE, UF	FE, UF	UF
pgf1n.pk001.i2	R3H domain and coiled-coil containing 1	R3HCC1	-6.31261	-7.08877	419534	No	No
pgr1n.pk001.g1	PREDICTED: similar to spore coat protein SP75, partial	CREMP	-6.12851	-5.85578	776923	No	Yes	FE, UF	FE, UF	UF
pco1c.pk001.c12	Collagen alpha-1(X) chain-like	COL10A1	-5.65205	-6.56198	100126150	Yes	No	FE, UF	FE, UF	UF
pco1c.pk001.b11	Adaptor-related protein complex 1, gamma 1 subunit	AP1G1	-5.52314	-3.95995	415880	No	No
pgm2n.pk011.d22	Fibrillin 1	FBN1	-5.5196	-1.33616	373992	No	No
pgr1n.pk004.k17	IgGFc-binding protein-like	FCGBP	-4.49559	-5.08609	424904	Yes	No
pgr1n.pk001.g21	MAX interactor 1	MXI1	-3.81573	-3.29589	423888	No	No
pgm2n.pk008.n13	LIM and calponin homology domains-containing protein 1	LIMCH1	-3.53548	-3.95082	422780	No	No
pgr1n.pk002.k4	IgGFc-binding protein-like	FCGBP	-2.93289	-3.14144	424904	Yes	No
pnfb.pk0009.d7	No hits	-	-2.36224	-0.749176
pnfb.pk0010.d8	No hits	-	-1.88936	-0.63126
pgr1n.pk001.f9	Family with sequence similarity 164, member C	FAM164C	-1.88807	-1.47516	428890	No	Yes
pnfb.pk0001.h10	No hits	-	-1.84736	-0.637868
pgr1n.pk001.g2	putative ATP-dependent RNA helicase	TDRD9	-1.74924	-1.41709	423488	No	Yes
pgr1n.pk006.c13	Hemopexin	HPX	-1.55909	-0.6467	419076	No	Yes	FE, UF	FE
pgp1n.pk014.j9	Transmembrane protein 63C	TMEM63C	-1.36687	-1.10863	423372	No	No
pgr1n.pk004.k9	Sorbitol dehydrogenase	SORD	-1.31075	-1.17294	415332	No	Yes
pgl1n.pk013.i4	Tumor protein p53 inducible nuclear protein 1	TP53INP1	-0.945942	-0.379402	420232	No	Yes
pgr1n.pk004.l10	No hits	-	-0.925986	-0.809415
pgl1n.pk002.d20	Tumor protein D52	TPD52	-0.867524	-0.774437	770339	No	No
pgl1n.pk013.d12	D-3-phosphoglycerate dehydrogenase	PHGDH	-0.842299	-1.26361	424381	No	Yes
pgr1n.pk001.h1	Hydroxysteroid dehydrogenase like 2	HSDL2	-0.83672	-0.72961	100858057	No	Yes		FE
pgp2n.pk010.n7	Phospholipase B domain containing 1	PLBD1	-0.810158	-0.810883	417967	Yes	No		FE
pgl1n.pk006.e13	Eukaryotic translation initiation factor 4E binding protein 1	EIF4EBP1	-0.804347	-0.833786	426773	No	Yes
pgf2n.pk002.f22	Phospholipase B domain containing 1	PLBD1	-0.767442	-0.842308	417967	Yes	No
pgf1n.pk008.i3	Solute carrier family 25, member 51	SLC25A51	-0.766987	-0.841292	100859749	No	Yes
pgl1c.pk002.b14	Calcineurin-like EF hand protein 1	CHP1	-0.759679	-0.475369	423211	No	Yes
pgl1n.pk012.l20	Hydroxysteroid (11-beta) dehydrogenase 1	HSD11B1	-0.752509	-0.89394	419861	Yes	No
pgp1n.pk012.f19	Regulator of chromosome condensation (RCC1) and BTB (POZ) domain containing protein 1	RCBTB1	-0.737935	-0.690244	418868	No	Yes
pgl1n.pk003.m2	Thioredoxin	TXN	-0.727674	-1.0398	396437	No	No	FE	FE
pco1s.pk001.g5	ER degradation enhancer, mannosidase alpha-like 1	EDEM1	-0.722558	-0.271445	416110	No	Yes
pgr1n.pk004.k18	ENO4 enolase family member 4	ENO4	-0.715597	-0.668738	423918	No	No
pgp1c.pk002.i12	SH3-domain GRB2-like endophilin B2	SH3GLB2	-0.711557	-0.869066	417197	No	No
pgf1n.pk008.g18	Eukaryotic translation initiation factor 4E binding protein 1	EIF4EBP1	-0.707727	-0.615115	426773	No	Yes
pgp2n.pk006.k17	Family with sequence similarity 3, member C	FAM3C	-0.695911	-0.584546	417758	No	No
pgf2c.pk001.f14	Integral membrane protein 2B	ITM2B	-0.668432	-0.50481	395969	No	Yes
pgl1n.pk007.n3	Serine/threonine-protein kinase	WNK4	-0.66416	-0.56913	777580	No	No
pgf1n.pk001.h5	mediator of RNA polymerase II transcription subunit 1	MED1	-0.647344	-0.402169	420004	No	No
pgf1n.pk001.m10	Transforming growth factor, beta 3	TGFB3	-0.642607	-0.348265	396438	Yes	No
pgr1n.pk007.o24	Transmembrane protein 63C	TMEM63C	-0.633733	-0.560953	423372	No	No
pnf-b.pk0009.a3	Eukaryotic translation initiation factor 3, subunit D	EIF3D	-0.615619	-0.549221	771356	No	No
pgf1n.pk002.a13	Lysosomal protein transmembrane 4 alpha	LAPTM4A	-0.608966	-0.553352	421959	No	No
pgr1n.pk004.l24	ubiquilin-1-like	LOC101748683	-0.601244	-0.482595	101748683	No	Yes
pgr1n.pk004.k15	CCR4-NOT transcription complex, subunit 10	CNOT10	-0.597497	-0.514859	420669	No	No
pgp1n.pk001.b23	Y box binding protein 1	YBX1	-0.593821	-0.872496	386575	No	Yes
oligo_40_TC47118	Neuronal calcium sensor 1	NCS1	-0.584433	-0.759009	396336	No	Yes
pgl1n.pk002.p14	Cathepsin B	CTSB	-0.581324	-0.454012	396329	Yes	No	FE	FE, UF
pgp2n.pk002.d3	Serine/threonine-protein kinase	WNK4	-0.574774	-0.45676	777580	No	No
pgp2n.pk002.d16	D-3-phosphoglycerate dehydrogenase	PHGDH	-0.557994	-0.846212	424381	No	Yes
pgp1c.pk003.c14	Reticulocalbin 2, EF-hand calcium binding domain	RCN2	-0.554646	-0.363283	415350	Yes	No
pgp1n.pk009.m24	CR406504	CD63	-0.539065	-0.423024	no ID	x	x
pgf1n.pk002.g18	Wolf-Hirschhorn syndrome candidate 2 NM_001031167.1	WHSC2	-0.520413	-0.589882	422896	No	No
pgf1n.pk002.n14	Tumor necrosis factor (ligand) superfamily, member 10 (TNFSF10)	TNFSF10	-0.517642	-0.436587	378894	No	Yes
pgp1n.pk013.a3	Wolf-Hirschhorn syndrome candidate 2 NM_001031167.1	WHSC2	-0.509747	-0.511413	422896	No	No
pgl1n.pk011.j16	myeloid/lymphoid or mixed-lineage leukemia translocated to, 6	MLLT6	-0.464027	-0.646522	419995	No	No
pgp1n.pk004.e14	Cathepsin B	CTSB	-0.457056	-0.341712	396329	Yes	No	FE	FE, UF
pft1c.pk004.e5	Eukaryotic translation elongation factor 1 beta 2	EEF1B2	-0.449607	-0.605845	395723	No	Yes
pnlb.pk0008.c1	No hits	-	-0.447936	-0.541723
pgm2n.pk007.d9	Eukaryotic translation elongation factor 1 delta	EEF1D	-0.441768	-0.52645	769368	No	No
pgf1n.pk007.p18	Eukaryotic translation initiation factor 4A2	EIF4A2	-0.438449	-0.564984	395232	No	No
pgp2n.pk006.e16	Ectonucleoside triphosphate diphosphohydrolase 8-like	ENTPD8L	-0.438082	-0.315139	417281	No	Yes
pgf1n.pk006.o12	Pumilio homolog 2	PUM2	-0.427445	-0.277681	421961	No	No
pgf1n.pk003.a18	PIT 54 protein precursor	PIT54	-0.424732	-0.322274	395364	Yes	No	FE
pgp2n.pk004.p15	Tumor protein D52	TPD52	-0.412142	-0.380754	770339	No	No
pgf1n.pk001.i13	Methionyl-tRNA synthetase 2, mitochondrial	MARS2	-0.408254	-0.291468	428689	No	Yes
pgp2n.pk004.p16	No hits	-	-0.406569	-0.257189
pgp1n.pk013.b24	PRP40 pre-mRNA processing factor 40 homolog A	PRPF40A	-0.404343	-0.470097	373972	Yes	No
pgl1n.pk014.f10	Protein disulfide isomerase family A, member 5	PDIA5	-0.397375	-0.363912	424249	No	Yes
pgf2n.pk006.k12	No hits	-	-0.394091	-0.224941
pgl1n.pk010.b20	GDP-mannose pyrophosphorylase A	GMPPA	-0.380164	-0.396291	769292	No	Yes
pgp1n.pk012.n24	Metaxin 2	MTX2	-0.379628	-0.198231	424138	No	No
pgp1c.pk002.h14	Eukaryotic translation elongation factor 1 beta 2	EEF1B2	-0.375388	-0.63492	395723	No	Yes
pgm1n.pk001.b11	Poly(A) binding protein, cytoplasmic 1	PABPC1	-0.372027	-0.694474	430997	No	No		FE
pgl1n.pk003.o12	Selenium binding protein 1	SELENBP1	-0.37162	-0.203576	425664	No	No
pgp1n.pk013.h21	Death-associated protein 1	DAP	-0.371606	-0.211273	420923	No	Yes
pgf1n.pk009.o4	Aldolase C, fructose-bisphosphate	ALDOC	-0.366147	-0.709082	395492	No	No
pgr1n.pk004.l11	N-acetylglucosamine-6-sulfatase precursor	GNS	-0.361642	-0.366958	417829	Yes	No
pgl1n.pk015.b23	Serine hydrolase-like 2	SERHL2	-0.359957	-0.465733	417976	No	Yes
pgm2n.pk008.m12	Peptidylprolyl isomerase C (cyclophilin C)	PPIC	-0.359411	-0.59375	768427	No	Yes	FE
pgp1n.pk013.e6	Eukaryotic translation elongation factor 1 delta	EEF1D	-0.355732	-0.56633	769368	No	No
pgf1n.pk004.b5	CR387121	CUGBP2	-0.344085	-0.32638	374111	No	No
pgf1n.pk003.j22	Ribosomal protein S19	RPS19	-0.343572	-0.597146	418011	No	Yes
pgp1n.pk013.g1	Fibronectin type III domain containing 3A	FNDC3A	-0.340711	-0.24403	418863	No	No
pgp1n.pk002.i4	Ubiquitin-fold modifier 1	UFM1	-0.339177	-0.531473	418894	No	No
pgp2n.pk009.h13	Bardet-Biedl syndrome 12 protein	BBS12	-0.336621	-0.362337	422667	No	Yes
pgl1n.pk015.a5	Transmembrane protein 106B	TMEM106B	-0.328318	-0.299645	420586	No	Yes
pgm2n.pk002.p12	ER lumen protein retaining receptor 2	KDELR2	-0.327825	-0.545738	771927	No	Yes
pgf1n.pk007.d8	Ribosomal protein L31	RPL31	-0.323023	-0.50193	418710	No	No
pgf1n.pk005.i18	Solute carrier family 39 (zinc transporter), member 13	SLC39A13	-0.320989	-0.347632	423183	Yes	No
pgp2n.pk005.e7	Dihydropyrimidinase-like 4	DPYSL4	-0.319868	-0.299458	374022	No	Yes
pgf1n.pk010.m17	Ribosomal protein S24	RPS24	-0.319381	-0.828224	423726	No	No
pgl1n.pk010.e19	Tetraspanin 3	TSPAN3	-0.314175	-0.416461	415348	No	Yes
pgf1n.pk012.e16	Minichromosome maintenance complex component 3 associated protein	MCM3AP	-0.313738	-0.397539	424036	No	No
pgl1n.pk010.e18	Glutamyl-prolyl-tRNA synthetase	EPRS	-0.312336	-0.309584	421348	No	No
pgf1n.pk007.h8	Aldehyde dehydrogenase 3 family, member A2	ALDH3A2	-0.312068	-0.395027	417615	No	Yes
pgp1n.pk006.i7	Ribosomal protein L21	RPL21	-0.308236	-0.607297	418933	No	Yes
pgf1n.pk011.c19	Eukaryotic translation elongation factor 1 delta	EEF1D	-0.305864	-0.482512	769368	No	No
pgp1n.pk005.l19	Cryptochrome 2 (photolyase-like)	CRY2	-0.302279	-0.606955	374092	No	No
pgf1n.pk011.c14	Sorting nexin 14	SNX14	-0.29479	-0.763642	421832	No	Yes
pgf1n.pk002.b4	Guanine nucleotide-binding protein subunit beta-2-like 1	GNB2L1	-0.292609	-0.468181	417044	No	No		FE
pgf1n.pk005.j23	Diphthine synthase	DPH5	-0.285981	-0.31743	424463	No	Yes
pgp2n.pk004.i10	ER lumen protein retaining receptor 2	KDELR2	-0.284032	-0.419573	771927	No	Yes
pgf1n.pk001.g21	NME/NM23 nucleoside diphosphate kinase 2	NME2	-0.283643	-0.406024	395916	No	No		FE
pgp1n.pk008.c19	solute carrier family 5 (sodium/glucose cotransporter), member 1	SLC5A1	-0.281845	-0.368177	395496	No	No
pgf2n.pk001.n23	CR406504	CD63	-0.280814	-0.418905	no ID	x	x
pgm2n.pk007.d10	Trafficking protein particle complex 2	TRAPPC2	-0.279083	-0.295331	418634	No	Yes
pgf1n.pk009.a17	Prolyl 4-hydroxylase, alpha polypeptide II	P4HA2	-0.267184	-0.711433	416326	Yes	No
pgf1n.pk004.j24	Retinoblastoma-like protein 2-like	RBL2	-0.259733	-0.382423	425111	No	No
pgl1n.pk013.o20	GTP cyclohydrolase 1	GCH1	-0.256636	-0.369516	396146	No	Yes
pnlb.pk0005.h1	Annexin A5	ANXA5	-0.252357	-0.384461	428767	No	Yes	FE	FE
pgf2n.pk001.f4	Natural killer cell receptor 2B4	CD244	-0.251866	-0.250983	425935	Yes	No
pgp2n.pk010.o21	PDZ and LIM domain 1	PDLIM1	-0.247803	-0.239937	428948	No	Yes
pgp2n.pk007.i15	proteasome subunit beta type-4	PSMB4	-0.2471	-0.18802	429986	No	Yes
pgf2c.pk001.p14	SH3 domain binding glutamic acid-rich protein like	SH3BGRL	-0.246858	-0.299568	422277	No	Yes
pgm2n.pk002.p11	Carbonic anhydrase 5B, mitochondrial isoform X2	CA5B	-0.244573	-0.542107	415833	No	Yes
pgf1n.pk011.b18	Ribosomal protein L21	RPL21	-0.243889	-0.752813	418933	No	Yes
pgf1n.pk003.e20	Phospholipase B domain containing 1	PLBD1	-0.242667	-0.352986	417967	Yes	No		FE
pgf1n.pk002.l8	Ribosomal protein L3	RPL3	-0.241161	-0.577379	418016	No	Yes
pgl1n.pk007.m13	No hits	-	-0.23932	-0.563975
pgl1n.pk013.h15	No hits	-	-0.238647	-0.43384
pgp1n.pk002.n3	Poly(A) binding protein, cytoplasmic 1	PABPC1	-0.238213	-0.561121	430997	No	No		FE
pgf1n.pk004.b9	High density lipoprotein binding protein (vigilin)	HDLBP	-0.236652	-0.422448	395984	No	No
pgl1n.pk015.d14	Gallinacin-10 (avian beta-defensin-10)	GAL10	-0.233202	-0.202772	414341	Yes	No		FE, UF
pgm2n.pk010.a10	A disintegrin and metalloproteinase with thrombospondin motifs 1	ADAMTS1	-0.229874	-0.267537	418479	No	No
pgp2n.pk006.o23	Ubiquitin-conjugating enzyme E2D 3	UBE2D3	-0.228751	-0.154763	422713	No	Yes
pgf1n.pk008.f4	Ribosomal protein L11	RPL11	-0.219173	-0.544351	419682	No	No
pgf1n.pk002.c9	Ribosomal protein S23	RPS23	-0.218735	-0.472816	427323	No	No
pgl1n.pk010.f1	fermitin family member 1	FERMT1	-0.215939	-0.347383	416727	No	No
pgf1n.pk005.m3	Sequestosome 1	SQSTM1	-0.20849	-0.174929	770805	No	No
pgf2n.pk005.e8	Small glutamine-rich tetratricopeptide repeat (TPR)-containing, beta	SGTB	-0.197945	-0.135915	427166	No	Yes
pgf1n.pk001.j24	Transmembrane protein 87A	TMEM87A	-0.1811	-0.351809	423231	Yes	No
pgp1c.pk002.c21	Transmembrane BAX inhibitor motif containing 4	TMBIM4	-0.177391	-0.241488	771874	No	Yes
pgp1c.pk003.j12	Muscleblind-like protein 1 isoform 1	MBNL1	-0.148897	-0.138371	425033	No	No
pgp2n.pk010.b11	Activating transcription factor 7 interacting protein	ATF7IP	-0.143328	-0.278906	417966	No	No
								FE	Fertilized Egg
								UF	Unfertilized Egg
